# Supplementary material for: New Formulation–Microporation Combination Approaches to Delivering Ciclopirox across Human Nails
Source: Pharmaceutics. 2024 Jan 4;16(1):72. doi: 10.3390/pharmaceutics16010072 (PMC10819317; doi:10.3390/pharmaceutics16010072)
Supplement: Supplementary file 1 [file pharmaceutics-16-00072-s001.zip]

Archive with 1 entries (1 files):
- pharmaceutics-2797859-supplementary.pdf
